# Supplementary material for: Bioactive Coatings with Ag-Camphorimine Complexes to Prevent Surface Colonization by the Pathogenic Yeast Candida albicans
Source: Antibiotics (Basel). 2021 May 26;10(6):638. doi: 10.3390/antibiotics10060638 (PMC8227220; doi:10.3390/antibiotics10060638)
Supplement: Supplementary file 1 [file antibiotics-10-00638-s001.zip]

Archive with 1 entries (1 files):
- antibiotics-1205104-supplementary.pdf
